# Supplementary material for: Investigation into the Use of Encorafenib to Develop Potential PROTACs Directed against BRAFV600E Protein
Source: Molecules. 2022 Dec 3;27(23):8513. doi: 10.3390/molecules27238513 (PMC9736157; doi:10.3390/molecules27238513)
Supplement: Supplementary file 1 [file molecules-27-08513-s001.zip]

Archive with 9 entries (8 files):
- molecules-2063849-supplementary.pdf
- SI_movies/
- SI_movies/10_0_cartoon_compr.mp4
- SI_movies/10_1_cartoon_compr.mp4
- SI_movies/10_2_cartoon_compr.mp4
- SI_movies/desktop.ini
- SI_movies/p5b_0_cartoon_compr.mp4
- SI_movies/p5b_1_cartoon_compr.mp4
- SI_movies/p5b_2_cartoon_compr.mp4
